# Supplementary material for: The Level of Remnant Cholesterol and Implications for Lipid-Lowering Strategy in Hospitalized Patients with Acute Coronary Syndrome in China: Findings from the Improving Care for Cardiovascular Disease in China—Acute Coronary Syndrome Project
Source: Metabolites. 2022 Sep 24;12(10):898. doi: 10.3390/metabo12100898 (PMC9607962; doi:10.3390/metabo12100898)
Supplement: Supplementary file 1 [file metabolites-12-00898-s001.zip]

Archive with 1 entries (1 files):
- metabolites-1899309-supplementary.pdf
